# Supplementary material for: CuO@ZnO Nanocomposites with Improved Redox Behavior for High-Performance Supercapacitors
Source: Materials (Basel). 2026 Jun 9;19(12):2460. doi: 10.3390/ma19122460 (PMC13301693; doi:10.3390/ma19122460)
Supplement: Supplementary file 1 [file materials-19-02460-s001.zip]

Archive with 1 entries (1 files):
- materials-4297726-supplementary.pdf
